# Supplementary material for: Randomized Trial on the Effects of a Group EMDR Intervention on Narrative Complexity and Specificity of Autobiographical Memories: A Path Analytic and Supervised Machine-Learning Study
Source: Int J Environ Res Public Health. 2022 Jun 23;19(13):7684. doi: 10.3390/ijerph19137684 (PMC9265795; doi:10.3390/ijerph19137684)
Supplement: Supplementary file 1 [file ijerph-19-07684-s001.zip]

Archive with 1 entries (1 files):
- ijerph-1763746-supplementary.pdf
